# Supplementary material for: Selective Quadruple C(sp3)-F Functionalization of Polyfluoroalkyl Ketones
Source: iScience. 2020 Jun 11;23(7):101259. doi: 10.1016/j.isci.2020.101259 (PMC7327834; doi:10.1016/j.isci.2020.101259)
Supplement: Data S1. Cartesian Coordinates, Related to Figures 3 and 4 [file mmc2.zip]

Archive with 1 entries (1 files):
- Data S1.xyz
