# Supplementary material for: Selective Quadruple C(sp3)-F Functionalization of Polyfluoroalkyl Ketones
Source: iScience. 2020 Jun 11;23(7):101259. doi: 10.1016/j.isci.2020.101259 (PMC7327834; doi:10.1016/j.isci.2020.101259)
Supplement: Data S1. Cartesian Coordinates, Related to Figures 3 and 4 [file mmc2.zip › Data S1.xyz]

30
1c'
C                 -3.91505700   -1.90176400   -0.62305200
C                 -2.72062500   -1.43649800    0.21176300
C                 -2.36963800    0.01289700   -0.03594400
C                 -3.31687900    0.91581300   -0.57294200
C                 -4.70278400    0.49131400   -0.91056200
C                 -5.11680400   -0.94574900   -0.53146700
H                 -0.34054700   -0.19308200    0.67271800
H                 -3.62195200   -1.93598800   -1.68502800
H                 -2.92967300   -1.57770000    1.28586700
C                 -1.08587300    0.49483400    0.26449100
C                 -2.96232100    2.26042500   -0.80353400
H                 -5.88793600   -1.23903200   -1.25765600
C                 -1.68760600    2.72055400   -0.49537800
C                 -0.74653100    1.82990000    0.04249400
H                 -3.71688900    2.92785000   -1.22397100
H                 -1.42007400    3.76500200   -0.67128400
H                  0.26047900    2.17973100    0.28391300
H                 -1.84577400   -2.06776300   -0.00869300
H                 -4.20405300   -2.92647500   -0.35355700
O                 -5.49924100    1.23026000   -1.45964700
C                 -5.84283600   -0.90549200    0.81964400
C                 -6.33744000   -2.28920000    1.33924300
C                 -7.43094200   -2.23000600    2.44740800
F                 -6.94009300   -0.10606000    0.71804500
F                 -5.05789400   -0.37016300    1.79489200
F                 -6.84908700   -2.99546700    0.30912300
F                 -5.28793500   -2.96882400    1.84813300
F                 -7.57995100   -3.44665300    2.97348300
F                 -8.59869500   -1.84240500    1.94120200
F                 -7.07309100   -1.38733700    3.41689100

6
Cs2CO3
Cs                -2.95540500   -1.58485400   -1.51075200
C                 -1.82499400    0.75083000    0.56316100
O                 -2.76849500   -0.05643700    0.98496100
O                 -1.47358100    0.71965600   -0.67748900
O                 -1.26566700    1.56006600    1.39730900
Cs                -2.93035400    1.09536300    3.67773800

36
TS1c′/IN1
C                  1.09062500    2.14296400   -1.31920600
C                  1.05172500    3.54152700   -0.70015500
C                 -0.11478000    3.65412100    0.25283000
C                 -0.52714800    2.51356100    0.97680900
C                  0.23740600    1.22229900    0.88526300
C                  1.14128100    1.01859900   -0.27065400
H                 -0.49284200    5.74777300   -0.11745100
H                  0.16745200    1.99013600   -1.90298900
H                  1.99539300    3.73940100   -0.15810300
C                 -0.80595000    4.86048100    0.44025400
C                 -1.61253100    2.60474100    1.86555700
H                  0.56204000   -0.07187000   -0.83437700
C                 -2.29772800    3.80674700    2.03534700
C                 -1.88916900    4.94010900    1.31939900
H                 -1.90317200    1.71135600    2.42206300
H                 -3.14446500    3.86615200    2.72396800
H                 -2.41891400    5.88819600    1.44503400
H                  0.97165900    4.31670700   -1.47946700
H                  1.91794200    2.07000700   -2.03515300
O                  0.07673000    0.36900200    1.77049100
C                  2.49338500    0.53436600    0.15068700
C                  3.54482200    0.33420000   -0.98629300
C                  4.74432200   -0.59519300   -0.62552800
F                  2.42848000   -0.68322700    0.80233400
F                  3.12060600    1.37145500    1.06288800
F                  2.96220900   -0.20481500   -2.07986100
F                  4.07382500    1.53014700   -1.33288800
F                  5.68134700   -0.47564900   -1.57099500
F                  4.36514300   -1.87326500   -0.57888700
F                  5.28539900   -0.26030300    0.54589500
Cs                 0.03949200   -2.70954500    1.34685300
C                 -1.32765000   -1.00078200   -1.20361400
O                 -2.02616800   -2.00610700   -0.82851000
O                 -0.00080000   -1.14759700   -1.20902100
O                 -1.82822100    0.12043100   -1.52743700
Cs                -4.64044100   -0.56407700   -0.87900400

36
IN1
C                  3.45142000   -1.78588100    1.89048900
C                  4.71840500   -0.93444600    1.97221100
C                  4.78790600    0.04797100    0.82799200
C                  3.58522000    0.61332400    0.34876200
C                  2.23788800    0.23747300    0.93287200
C                  2.21573900   -0.91220600    1.74053500
H                  6.93696900    0.00014800    0.62828500
H                  3.55884500   -2.49623200    1.04282300
H                  4.70868900   -0.37093800    2.92572900
C                  6.00618400    0.43810100    0.25472700
C                  3.63819700    1.55820300   -0.68841400
H                 -5.17989200   -0.12671400    0.40107600
C                  4.85628700    1.93692300   -1.25781000
C                  6.04694800    1.37432700   -0.78428900
H                  2.69600500    1.98690300   -1.03552300
H                  4.87897100    2.66898000   -2.06995400
H                  7.00619900    1.66221000   -1.22320600
H                  5.62071200   -1.56727100    1.98779600
H                  3.37448200   -2.40685100    2.79448500
O                  1.24841200    0.97725900    0.63306100
C                  0.94460600   -1.42516200    2.28685000
C                  0.09774200   -2.31579400    1.31412900
C                 -1.29855200   -2.79582300    1.79684600
F                  0.07624600   -0.43493500    2.72053800
F                  1.14470100   -2.23572800    3.38401600
F                 -0.12090300   -1.64943100    0.15045700
F                  0.81706300   -3.42630100    1.02705600
F                 -1.82931700   -3.61805500    0.87101600
F                 -2.13726000   -1.76400400    1.94681500
F                 -1.22424500   -3.46057200    2.94432200
Cs                -1.55071700    1.66612600    0.95027500
C                 -3.76581200   -0.51591400   -0.82887100
O                 -2.68383200   -0.07806500   -1.28264800
O                 -4.36742600    0.31796500    0.11399300
O                 -4.34905400   -1.58765900   -1.08844200
Cs                -1.92033900   -2.81691400   -2.45184100

36
TSIN1/IN2
C                  3.20206500   -1.18063400    2.51095600
C                  3.98070300    0.13672800    2.41354500
C                  4.52847800    0.38831700    1.03075400
C                  3.70912600    0.08772600   -0.07894600
C                  2.38044700   -0.55117600    0.13683200
C                  2.29356200   -1.44721100    1.32395900
H                  6.41703000    1.22982100    1.65416900
H                  3.90802900   -2.02285400    2.61353500
H                  3.30936000    0.97511000    2.67607700
C                  5.77484000    0.98615400    0.80351400
C                  4.12541100    0.41035600   -1.38178000
H                 -4.37343100    0.00342900    2.47235300
C                  5.37241600    0.99626600   -1.59247900
C                  6.19798400    1.28057700   -0.49615500
H                  3.46501200    0.18004200   -2.22059800
H                  5.70499000    1.23073100   -2.60639700
H                  7.17715500    1.73928200   -0.65575900
H                  4.78981100    0.14904500    3.15837900
H                  2.56921800   -1.17968700    3.40983100
O                  1.43052400   -0.33073600   -0.60785900
C                  1.44227400   -2.48408300    1.42083700
C                  0.56789600   -3.16978700    0.38209500
C                 -0.95426400   -2.85418400    0.41525400
F                 -0.15545200   -0.88026300    2.95354200
F                  1.44266900   -3.20998800    2.54257200
F                  0.99762100   -2.93713900   -0.87451600
F                  0.65336000   -4.51149100    0.59422800
F                 -1.56450700   -3.57798000   -0.54536300
F                 -1.20566700   -1.57046400    0.15275700
F                 -1.49079700   -3.18921100    1.58007300
Cs                -0.69938100    1.30339800    1.54100700
C                 -3.93967700    0.13183800    0.61257600
O                 -3.24294800    0.76224100   -0.21329200
O                 -3.80888700    0.57519500    1.92940100
O                 -4.70132100   -0.83886800    0.42007300
Cs                -3.62114500   -1.42316400   -2.34792100

28
IN2
C                 -1.97315300   -2.28386100    0.44608200
C                 -1.28426100   -1.02298000    0.98098600
C                 -1.33601000    0.11429100   -0.00995300
C                 -2.36954800    0.18024200   -0.97172100
C                 -3.45439400   -0.84544700   -1.04343700
C                 -3.36965200   -1.95720100   -0.03164400
H                  0.44037200    1.08510900    0.74056500
H                 -1.39484300   -2.67464100   -0.41013300
H                 -1.77678800   -0.71015900    1.91971100
C                 -0.36788000    1.12958600    0.00572400
C                 -2.41243000    1.24793900   -1.88945400
C                 -1.44661800    2.24787600   -1.85883100
C                 -0.42035200    2.18616900   -0.90474800
H                 -3.22342900    1.26855800   -2.61957700
H                 -1.48528700    3.07361100   -2.57305300
H                  0.34605400    2.96490300   -0.87557500
H                 -0.23855100   -1.24721800    1.24094800
H                 -1.99384100   -3.06972100    1.21005700
O                 -4.33983400   -0.77862600   -1.88014700
C                 -4.42937900   -2.61800600    0.47004500
C                 -5.93354700   -2.44008400    0.24537500
C                 -6.52073700   -1.16249400    0.91036300
F                 -4.22301300   -3.57733900    1.38522600
F                 -6.26962300   -2.42982200   -1.05728600
F                 -6.57932100   -3.48182400    0.82228500
F                 -7.83929300   -1.11661400    0.72580300
F                 -5.98153200   -0.05312800    0.40398000
F                 -6.27057000   -1.19474200    2.22323000

8
CsF-Cs2CO3
F                 -8.93035400    4.19509500    1.24803300
Cs                -8.90861800    1.66402200    0.66464700
C                -10.46664700   -0.44626500   -1.77147900
O                 -9.45639900    0.24062600   -2.04328900
O                -11.29483100    0.11209400   -0.79743700
O                -10.81267600   -1.55219000   -2.23637900
Cs                -8.23547900   -1.96590300   -3.77594500
H                -12.02539500   -0.51133700   -0.66415100

18
2a
C                 -1.77805500    4.21461700   -1.12875700
C                 -3.19852300    4.25175800   -1.12859100
C                 -3.91783300    5.45215800   -1.12844200
C                 -3.17408900    6.63422000   -1.12838400
C                 -1.76192800    6.61690300   -1.12855700
C                 -1.05093900    5.41643000   -1.12879000
C                 -2.43020800    2.16392300   -1.12838300
H                 -5.00996200    5.46697600   -1.12838200
H                 -3.69676100    7.59417100   -1.12826600
H                 -1.21855800    7.56534400   -1.12857200
H                  0.04159700    5.40125000   -1.12900300
N                 -3.57780100    2.92451700   -1.12890400
H                 -4.52729400    2.56884800   -1.12906800
N                 -1.33948300    2.90023400   -1.12924000
C                 -2.47053500    0.67161800   -1.12841200
H                 -2.99660000    0.28674300   -0.23952200
H                 -2.99891500    0.28680000   -2.01593700
H                 -1.44538600    0.28117200   -1.12971200

52
TSIN2/IN3
C                 -2.13399700   -2.38426900    0.53494000
C                 -1.40793700   -1.18846900    1.15321600
C                 -1.26649900   -0.05781200    0.16443900
C                 -2.27058800    0.13356200   -0.80878700
C                 -3.48186400   -0.76440300   -0.89728500
C                 -3.45089300   -1.97316000   -0.10422200
H                  0.60297500    0.68073900    0.95434200
H                 -1.47467900   -2.84771500   -0.22645900
H                 -1.98233000   -0.82964400    2.02853700
C                 -0.17867600    0.82710200    0.20311800
C                 -2.16813400    1.20642200   -1.71059300
C                 -1.08168100    2.07889000   -1.66481300
C                 -0.08152100    1.88662500   -0.70287000
H                 -2.96590200    1.33359800   -2.44482200
H                 -1.00956800    2.90628900   -2.37552100
H                  0.77677800    2.56253500   -0.66024100
H                 -0.41776800   -1.48761900    1.53210900
H                 -2.30053900   -3.14909200    1.30446000
O                 -4.42030500   -0.42047600   -1.63618300
C                 -4.52122500   -2.86362100   -0.01958500
C                 -5.99479500   -2.46765900   -0.27755600
C                 -7.06381900   -3.38408900    0.40184300
F                 -4.48951700   -3.70048600    1.05687900
F                 -6.24165500   -1.24030900    0.25365000
F                 -6.32326100   -2.43526700   -1.58215100
F                 -8.27585900   -2.94076100    0.04246700
F                 -6.98653100   -3.32491500    1.73209600
F                 -6.96941100   -4.65819400    0.01899400
Cs                 1.02898700  -10.69575900   -1.00135300
C                 -2.04786500   -9.52229600   -1.70518600
O                 -1.95686600  -10.78298600   -1.67322300
O                 -1.14534000   -8.69854900   -1.43160500
O                 -3.27603200   -9.04692200   -2.08549700
Cs                -4.69320900  -11.72470600   -2.50335700
C                 -4.02893500   -4.19744600   -2.66062500
C                 -3.60535100   -5.46282000   -3.16238900
C                 -3.22483300   -5.61868500   -4.50660200
C                 -3.26502700   -4.49684600   -5.33394700
C                 -3.67960200   -3.24177200   -4.83414800
C                 -4.06620000   -3.07132200   -3.50325500
C                 -4.08257300   -5.69253900   -1.06936500
H                 -2.90547800   -6.59370000   -4.88501900
H                 -2.97228900   -4.58681900   -6.38386900
H                 -3.69928500   -2.38070700   -5.50858000
H                 -4.38516600   -2.09871300   -3.12674100
N                 -3.65386600   -6.37934900   -2.13594200
H                 -3.30786300   -8.03148800   -2.10249600
N                 -4.34203300   -4.38060500   -1.32611900
C                 -4.22878700   -6.37131500    0.26011500
H                 -5.22736900   -6.21784300    0.69085900
H                 -4.05411500   -7.44638100    0.12161000
H                 -3.49825200   -5.99038000    0.99031700

52
IN3
C                 -1.96419500   -2.68057000    0.08120200
C                 -1.22661300   -1.52335800    0.75530200
C                 -1.13107300   -0.33065900   -0.16396700
C                 -2.18857100   -0.09197500   -1.06808800
C                 -3.40380500   -1.00071700   -1.15815100
C                 -3.30510700   -2.22916200   -0.48504100
H                  0.77341300    0.36831400    0.57652600
H                 -1.30809200   -3.10485900   -0.71002600
H                 -1.78432800   -1.22825500    1.66560500
C                 -0.04615600    0.55671900   -0.12413200
C                 -2.13420200    1.03706000   -1.90089800
C                 -1.04958000    1.91594000   -1.85687300
C                  0.00160500    1.67434800   -0.96471900
H                 -2.97382000    1.19975400   -2.57961400
H                 -1.02080800    2.78790700   -2.51657400
H                  0.85783100    2.35337200   -0.92333800
H                 -0.22164900   -1.83239300    1.08730100
H                 -2.10407600   -3.48486600    0.81837600
O                 -4.37289500   -0.59268400   -1.86302700
C                 -4.35419000   -3.27930000   -0.44932100
C                 -5.84788100   -2.84501200   -0.68023300
C                 -6.93948800   -3.83586500   -0.15136800
F                 -6.10577400   -1.69244100   -0.02780500
F                 -6.13604100   -2.70119900   -1.99090200
F                 -8.13590000   -3.39501900   -0.55992000
F                 -6.96723200   -3.90607600    1.17830700
F                 -6.77311500   -5.07114700   -0.64198600
Cs                 1.00386400  -11.10070800   -0.91176500
C                 -2.04446800   -9.78615300   -1.50618500
O                 -2.03591100  -11.04009100   -1.36783700
O                 -1.07491000   -9.00453900   -1.39396900
O                 -3.27682400   -9.25573500   -1.81677000
Cs                -4.90112300  -11.86254600   -1.81971700
C                 -3.73262300   -4.34671900   -2.68188700
C                 -3.40528400   -5.65567400   -3.10214500
C                 -3.04561800   -5.91379600   -4.43470900
C                 -3.01926000   -4.83881200   -5.32030400
C                 -3.34925700   -3.53508900   -4.88970700
C                 -3.71329000   -3.26077500   -3.57009000
C                 -3.86682500   -5.79788200   -0.98634300
H                 -2.79360600   -6.92759700   -4.75419200
H                 -2.74201100   -5.00444000   -6.36456800
H                 -3.32342700   -2.71451100   -5.61176900
H                 -3.99120400   -2.25471600   -3.24915300
N                 -3.49875900   -6.51850000   -2.02743900
H                 -3.23239600   -8.25953200   -1.91345400
N                 -4.03621100   -4.45888100   -1.32065000
C                 -4.02936200   -6.42061500    0.36512900
H                 -5.03054400   -6.25280400    0.78230300
H                 -3.86063500   -7.49852000    0.24887500
H                 -3.30103400   -6.02087700    1.08513200
F                 -4.40526600   -3.83106800    0.84991000

52
IN3′
C                 -1.46533100   -3.16566600   -0.98467300
C                 -0.23711700   -2.42136700   -0.46340800
C                 -0.53983000   -0.95972300   -0.24903800
C                 -1.83931300   -0.59427100    0.16402800
C                 -2.93656600   -1.61991800    0.38643600
C                 -2.69449400   -2.90770600   -0.11801500
H                  1.43974700   -0.25321400   -0.74239800
H                 -1.64532400   -2.85828700   -2.03636500
H                  0.07879400   -2.86884900    0.49938900
C                  0.43381600    0.03433800   -0.42145600
C                 -2.12680400    0.76144900    0.39329400
C                 -1.15255600    1.74625300    0.21543100
C                  0.13545500    1.38156900   -0.19302800
H                 -3.13783900    1.02182800    0.71182400
H                 -1.39625300    2.79761300    0.39180300
H                  0.90548300    2.14425400   -0.33755200
H                  0.61477100   -2.53846400   -1.15263200
H                 -1.23596800   -4.24124500   -1.02079700
O                 -3.98830700   -1.21213900    0.96936800
C                 -3.62766800   -4.06430300   -0.09447600
C                 -4.89066200   -4.00950500    0.83267400
C                 -5.68732800   -5.34265500    1.04026400
F                 -4.51613800   -3.65301500    2.09228900
F                 -5.81037300   -3.13570500    0.37821100
F                 -6.74462200   -5.07239900    1.81612700
F                 -4.96287300   -6.28043700    1.65386100
F                 -6.13968500   -5.83678900   -0.11387000
Cs                -5.73465400   -0.72666700    3.23768100
C                 -4.34857500   -3.05022900    5.28047800
O                 -3.48115800   -2.29161300    4.79199400
O                 -5.56068200   -2.84266600    5.47842800
O                 -3.86596200   -4.32364000    5.60782600
Cs                -1.59795300   -4.21860900    3.39414300
C                 -4.58260500   -3.61252100   -2.39283200
C                 -4.75889600   -4.38752700   -3.56363600
C                 -5.30406600   -3.81230200   -4.72291900
C                 -5.65947900   -2.46552100   -4.68277600
C                 -5.48018300   -1.70339400   -3.50866000
C                 -4.94319600   -2.25773600   -2.34463300
C                 -3.89715800   -5.72618500   -2.10584100
H                 -5.43865000   -4.41507500   -5.62406000
H                 -6.08537700   -1.99019100   -5.57010200
H                 -5.77179000   -0.64984000   -3.50612100
H                 -4.82840900   -1.66323100   -1.43931700
N                 -4.32232500   -5.67968500   -3.34555400
H                 -4.61790400   -4.82531900    5.95890300
N                 -4.02848100   -4.49029600   -1.45551500
C                 -3.32907200   -6.97866300   -1.51498100
H                 -3.86317300   -7.29505100   -0.60885200
H                 -3.41865600   -7.76464800   -2.27528700
H                 -2.26893400   -6.86104900   -1.24726300
F                 -2.93479700   -5.19486500    0.44378300

52
TSIN3′/IN4
C                  2.71318600    1.97991600    0.97841800
C                  2.20314600    2.90002500    2.09118800
C                  1.21524200    3.90407200    1.55450900
C                  0.41339800    3.56011900    0.44437100
C                  0.47925500    2.19727700   -0.18802700
C                  1.56011200    1.29993500    0.25750100
H                  1.68892200    5.44656400    2.98923900
H                  3.29975400    2.58418800    0.26165500
H                  1.71764800    2.28812600    2.87386600
C                  1.06789200    5.17424400    2.13130100
C                 -0.50919400    4.49291700   -0.06483900
C                 -0.64348500    5.75233500    0.51417000
C                  0.14834600    6.09230800    1.61969500
H                 -1.11662500    4.20456400   -0.92457000
H                 -1.35929100    6.47128300    0.10811900
H                  0.05232400    7.07934100    2.07958600
H                  3.04363200    3.42013400    2.57672100
H                  3.40289400    1.23967200    1.40044700
O                 -0.34883600    1.90375100   -1.05696300
C                  1.53515700   -0.07293600    0.14725500
C                  0.49709200   -0.86136500   -0.67031600
C                  0.57937700   -2.42856700   -0.69775100
F                 -0.78714500   -0.58539300   -0.34046100
F                  0.63590600   -0.53758000   -2.00060800
F                 -0.41955400   -2.86528400   -1.48346400
F                  0.43241900   -3.01154400    0.48955200
F                  1.72726300   -2.85039400   -1.23659900
Cs                -2.86931000    0.88199400   -2.37428000
C                 -3.88180300   -1.67271800   -0.42065900
O                 -3.82370000   -0.59962200    0.21909800
O                 -4.01702600   -1.85567600   -1.64692200
O                 -3.73987400   -2.81761700    0.37130600
Cs                -2.02166000   -1.36305000    2.61636300
C                  3.73978700   -0.63014700   -0.78521900
C                  4.84862400   -1.41127100   -0.39052700
C                  5.97940900   -1.50423000   -1.21782700
C                  5.97103200   -0.80415600   -2.42371400
C                  4.85912100   -0.02245900   -2.80254700
C                  3.72547100    0.07823300   -1.99259600
C                  3.40550900   -1.58757600    1.21266400
H                  6.83662400   -2.10869800   -0.91219500
H                  6.83822400   -0.85724100   -3.08688300
H                  4.88335300    0.51871200   -3.75183700
H                  2.86845000    0.68065400   -2.29305400
N                  4.60488000   -1.97608600    0.84413100
H                 -3.78779000   -3.57712400   -0.22955800
N                  2.80276400   -0.76016600    0.24886600
C                  2.84203700   -1.96748300    2.54145800
H                  1.89214000   -2.50216400    2.44098700
H                  3.59403400   -2.59051300    3.04341800
H                  2.62610900   -1.07898500    3.14956400
F                  0.59028900   -0.75694300    1.81444200

44
IN4
C                  0.38187200   -1.28945500   -8.44248400
C                  1.81194100   -1.29417900   -7.87703700
C                  2.01751400   -0.25811300   -6.79756400
C                  0.91785300    0.27165700   -6.08561000
C                 -0.47593200   -0.16954300   -6.36507400
C                 -0.62023900   -1.33906000   -7.31917200
H                  4.16320800   -0.18859200   -7.03240700
H                  0.22311300   -0.34848600   -8.99890700
H                  2.03807400   -2.29235500   -7.46226500
C                  3.30410800    0.20401500   -6.48211500
C                  1.11979500    1.24620800   -5.08838900
C                  2.40235500    1.68602300   -4.78222200
C                  3.49762900    1.16009100   -5.48407300
H                  0.24727200    1.63925000   -4.56322000
H                  2.55671700    2.43688400   -4.00404200
H                  4.50899200    1.50471100   -5.25411600
H                  2.53201400   -1.13266100   -8.69345600
H                  0.23931000   -2.11162100   -9.15404800
O                 -1.44809900    0.39956200   -5.90121400
C                 -1.54679800   -2.31593700   -7.18518800
C                 -2.55443400   -2.36752000   -6.03374800
C                 -3.24407500   -3.74037800   -5.76715900
F                 -1.96472300   -2.04216300   -4.85714400
F                 -3.57739700   -1.49450400   -6.24771600
F                 -3.99967300   -3.63587300   -4.67331200
F                 -2.33509300   -4.69947800   -5.55721500
F                 -4.02911700   -4.10770500   -6.78038300
C                 -2.59981300   -3.24534000   -9.25379700
C                 -2.38299600   -4.43070700   -9.99537100
C                 -3.14437600   -4.67875600  -11.14839800
C                 -4.09772700   -3.73117600  -11.52185500
C                 -4.29953800   -2.55568800  -10.76703200
C                 -3.55435200   -2.29093800   -9.61568100
C                 -0.98716400   -4.51066100   -8.35359100
H                 -2.98532100   -5.58959100  -11.72995300
H                 -4.70274000   -3.89930000  -12.41627600
H                 -5.05622100   -1.83622400  -11.08939600
H                 -3.71650600   -1.38689800   -9.02616100
N                 -1.38095100   -5.18308500   -9.40523800
N                 -1.69565500   -3.31427100   -8.19283200
C                  0.12847900   -4.91759200   -7.44851600
H                  1.08250500   -4.47729500   -7.78328000
H                 -0.04038000   -4.60631000   -6.41003500
H                  0.23675000   -6.00928700   -7.48571000

50
TSIN4/IN5
C                  0.32852200   -1.36851500   -8.52943100
C                  1.81349500   -1.13131100   -8.27947800
C                  2.12544000   -0.27626500   -7.08084200
C                  1.09503200    0.17070300   -6.22843400
C                 -0.32219400   -0.19388700   -6.48584100
C                 -0.55999100   -1.38220600   -7.38891000
H                  4.25139700   -0.21058500   -7.46173000
H                 -0.14521400   -0.28854800   -9.15336000
H                  2.33926100   -2.09810200   -8.14998900
C                  3.44491300    0.11902300   -6.80071300
C                  1.39145200    1.00152700   -5.12750500
C                  2.70348700    1.37010900   -4.85713200
C                  3.73432500    0.92569000   -5.70170700
H                  0.57140600    1.33736100   -4.48985600
H                  2.93234000    2.00251600   -3.99611700
H                  4.76831400    1.21703900   -5.49970700
H                  2.27971200   -0.67491900   -9.17086000
H                  0.15776700   -2.18475200   -9.24225000
O                 -1.24179700    0.47656100   -6.03001800
C                 -1.62066600   -2.25347000   -7.22140100
C                 -2.67879500   -2.11586300   -6.16688400
C                 -3.56622300   -3.36520400   -5.88882600
F                 -2.15918500   -1.79252200   -4.94679600
F                 -3.60034000   -1.11694600   -6.46184900
F                 -4.36944300   -3.10819200   -4.85142400
F                 -2.81979100   -4.43134500   -5.57444800
F                 -4.33794200   -3.67915100   -6.93225700
C                 -2.54762500   -3.40039800   -9.27969900
C                 -2.23020000   -4.63574000   -9.89592200
C                 -2.87689700   -5.01242300  -11.08406800
C                 -3.82639200   -4.14237000  -11.62173000
C                 -4.13310000   -2.91599100  -10.99264600
C                 -3.49701300   -2.52372700   -9.81211900
C                 -1.00359600   -4.52228400   -8.13125100
H                 -2.63908300   -5.96468100  -11.56410200
H                 -4.34869900   -4.41472500  -12.54253000
H                 -4.89081100   -2.26304700  -11.43392100
H                 -3.74585000   -1.58369100   -9.31880500
N                 -1.26784700   -5.30047900   -9.15397500
N                 -1.75620400   -3.34816600   -8.13455900
C                  0.00950600   -4.81529700   -7.07573600
H                  0.86979000   -4.13095000   -7.15166600
H                 -0.41293400   -4.69958800   -6.06756000
H                  0.36853500   -5.84410300   -7.20457300
C                 -1.27803300    0.68035300  -10.79198200
O                 -0.69944600    0.80653000   -9.59741900
O                 -0.80096600   -0.13972200  -11.63379000
O                 -2.31746300    1.39828600  -11.01220000
Cs                -3.16920800    1.79890400   -8.13097000
Cs                -2.84826200    0.18770000  -13.71180000

50
IN5
C                  0.84273100   -2.67872800   -7.93197700
C                  2.28924400   -2.32433400   -7.93975600
C                  2.61699400   -0.93170800   -7.50140200
C                  1.58822500   -0.09136700   -7.03957500
C                  0.16532000   -0.54460200   -6.96498100
C                 -0.20171700   -1.87953900   -7.52491600
H                  4.73631700   -1.10712500   -7.88967300
H                  2.85502200   -3.04234700   -7.31092500
C                  3.93730800   -0.45098700   -7.53259500
C                  1.89926800    1.21814800   -6.61487400
C                  3.20736500    1.68598900   -6.65477300
C                  4.23372900    0.84480700   -7.11603500
H                  1.08789600    1.85376400   -6.25679900
H                  3.43740100    2.70335800   -6.32842700
H                  5.26489300    1.20599100   -7.14874500
H                  2.70291000   -2.49181400   -8.95443800
H                  0.62224400   -3.68206500   -8.30228100
O                 -0.66535600    0.19521700   -6.43526700
C                 -1.58626200   -2.33365500   -7.59954500
C                 -2.77137000   -1.59979800   -7.25792700
C                 -4.13943200   -2.25711200   -7.58077100
F                 -2.95124700   -1.24476100   -5.86696500
F                 -2.89799600   -0.30880700   -7.85412100
F                 -5.13560400   -1.41744600   -7.23088100
F                 -4.34805200   -3.40403100   -6.92917500
F                 -4.29282700   -2.48785400   -8.89825600
C                 -1.80493100   -4.11348300   -9.38827900
C                 -1.82336700   -5.52867700   -9.32618400
C                 -1.87668700   -6.28146700  -10.51107900
C                 -1.89798700   -5.59615100  -11.72691200
C                 -1.86639600   -4.18462800  -11.77170100
C                 -1.81996400   -3.42086200  -10.60282600
C                 -1.72701100   -4.83600200   -7.29363300
H                 -1.89625400   -7.37358800  -10.47220200
H                 -1.93668900   -6.15875400  -12.66348600
H                 -1.87704900   -3.68038300  -12.74181400
H                 -1.79862900   -2.32931600  -10.62952300
N                 -1.77411700   -5.94195100   -8.00387000
N                 -1.76582300   -3.68053500   -8.06543800
C                 -1.62741400   -4.78212400   -5.80574900
H                 -2.45962800   -4.20948700   -5.37079000
H                 -1.64137100   -5.80416200   -5.40616000
H                 -0.69370000   -4.28736900   -5.49277400
C                 -3.64080000    3.24904100   -8.45141300
O                 -2.65594000    3.90028200   -7.70510200
O                 -3.51112300    3.26639900   -9.69165400
O                 -4.52254900    2.69358600   -7.75755400
Cs                -2.94342300    1.80157600   -5.29464100
Cs                -5.09422200    0.68727100  -10.02864700
H                 -2.02534600    4.27287100   -8.34077800

50
TSIN5/IN6
C                  0.98896800   -2.67758600   -8.37720900
C                  2.40344500   -2.25008400   -8.56959200
C                  2.82343000   -1.03812400   -7.79452800
C                  1.95401900   -0.49402200   -6.83148200
C                  0.61434000   -1.09203700   -6.56587800
C                  0.08728900   -2.12618200   -7.50618300
H                  4.76369000   -0.87349400   -8.73436200
H                  3.08510400   -3.09072900   -8.32583200
C                  4.08469900   -0.45041300   -7.98867000
C                  2.36078400    0.61961000   -6.06537500
C                  3.60887100    1.19666700   -6.27359400
C                  4.47398100    0.65955300   -7.24142700
H                  1.68138900    1.01096700   -5.30509500
H                  3.91732100    2.06431300   -5.68497600
H                  5.45602100    1.10995900   -7.40731900
H                  2.58135400   -2.07933300   -9.64901300
H                  0.66799900   -3.50622800   -9.01286500
O                 -0.01009100   -0.74506000   -5.56035800
C                 -1.29933300   -2.60007900   -7.41715500
C                 -2.36741900   -1.89299300   -6.83616300
C                 -3.82170800   -2.28973900   -7.15901900
F                 -2.53019100   -1.97179200   -5.22394300
F                 -2.30069200   -0.52051600   -6.94101900
F                 -4.68426000   -1.46259000   -6.54730800
F                 -4.11978000   -3.53886600   -6.77580200
F                 -4.07556300   -2.19588200   -8.47655100
C                 -1.85236500   -4.10737300   -9.37791500
C                 -1.97131600   -5.51431900   -9.49383900
C                 -2.23981300   -6.09452100  -10.74479000
C                 -2.37344400   -5.24986500  -11.84732800
C                 -2.24459800   -3.84937000  -11.71573100
C                 -1.98253900   -3.25538300  -10.47947600
C                 -1.55127000   -5.11469700   -7.42486400
H                 -2.33675800   -7.17875500  -10.84201700
H                 -2.58068800   -5.67611100  -12.83242400
H                 -2.35374000   -3.21730400  -12.60101900
H                 -1.88998500   -2.17315200  -10.37112000
N                 -1.78168400   -6.10651000   -8.25550600
N                 -1.59058400   -3.86562700   -8.03079900
C                 -1.27739900   -5.27004900   -5.96720000
H                 -1.97636600   -4.66190400   -5.37427800
H                 -1.38156700   -6.32600100   -5.68809600
H                 -0.25357600   -4.94061600   -5.72384300
C                  0.26175900    0.71357200   -2.48374600
O                  1.43925400   -0.00282300   -2.27314200
O                  0.36412400    1.82192200   -3.04488900
O                 -0.77222700    0.11277000   -2.10706500
Cs                -0.39641100   -2.68349900   -3.12781600
Cs                -2.39197900    1.20070600   -4.45108100
H                  2.16103800    0.54402900   -2.62026100

42
IN6
C                  1.23925800   -0.51361300    1.60738100
C                  2.61598900   -0.98861200    1.90168600
C                  3.66250400   -0.60974100    0.89121100
C                  3.30790000    0.07891100   -0.28578300
C                  1.89662500    0.46201300   -0.56647500
C                  0.89211600    0.18815800    0.50444000
H                  5.29111500   -1.48775200    2.00948600
H                  2.90296400   -0.62342900    2.90622600
C                  5.00856900   -0.95137000    1.09961100
C                  4.29609600    0.40993300   -1.23326000
C                  5.62568600    0.06972600   -1.01326400
C                  5.98146300   -0.61439400    0.15997200
H                  3.98888900    0.93872600   -2.13723000
H                  6.39002800    0.33229000   -1.74840400
H                  7.02494000   -0.88561300    0.33876800
H                  2.58663100   -2.08922500    2.02414500
H                  0.47659800   -0.75925800    2.35304600
O                  1.56524000    0.95552900   -1.63801700
C                 -0.51567700    0.62381000    0.28721800
C                 -0.81067600    1.88361000   -0.08121500
C                 -2.13723200    2.48776200   -0.48985400
F                  0.14338400    2.81621400   -0.11679000
F                 -1.97225200    3.21402300   -1.60330400
F                 -2.60237300    3.32086800    0.46168600
F                 -3.07976000    1.57285800   -0.72707500
C                 -1.75138000   -1.45566200   -0.31855700
C                 -2.81928200   -2.15006300    0.29716600
C                 -3.29798800   -3.33850600   -0.27548800
C                 -2.69270900   -3.79172500   -1.44846000
C                 -1.63369000   -3.07980600   -2.05142600
C                 -1.14423500   -1.89357500   -1.49890400
C                 -2.46890100   -0.41418000    1.52813500
H                 -4.12289000   -3.88339300    0.18902500
H                 -3.04676200   -4.71426000   -1.91524000
H                 -1.18901900   -3.46179300   -2.97363800
H                 -0.33544200   -1.33325100   -1.97187100
N                 -3.22962700   -1.47508400    1.43657900
N                 -1.53954900   -0.33755700    0.48523300
C                 -2.54954900    0.61004400    2.61170100
H                 -1.56057500    0.83351900    3.04038800
H                 -2.97124900    1.55936100    2.24641000
H                 -3.20323400    0.22633800    3.40468100

48
TSIN6/IN7
C                  1.15023900   -2.83293500   -7.10687300
C                  2.50355500   -2.33228300   -7.29831800
C                  2.69654000   -0.87927100   -7.07443200
C                  1.57808300   -0.02712200   -6.91344700
C                  0.18974200   -0.56564600   -6.88759600
C                  0.05258600   -2.03689600   -6.93776400
H                  4.85631900   -0.95716100   -7.18312900
H                  3.25932000   -2.96141300   -6.79955300
C                  3.98503100   -0.30680700   -7.06456700
C                  1.76580500    1.36249900   -6.76421900
C                  3.04282000    1.90920700   -6.75894700
C                  4.15825000    1.06507700   -6.90672200
H                  0.88039500    1.99069300   -6.64852100
H                  3.18195600    2.98637400   -6.63803700
H                  5.16653800    1.48766000   -6.89820500
H                  1.03770000   -3.91529600   -7.21363100
O                 -0.79055000    0.18238600   -6.84538500
C                 -1.30667700   -2.63046600   -6.89577600
C                 -2.19768200   -2.33054800   -5.93408400
C                 -3.64679200   -2.74098400   -5.79775800
F                 -1.83390200   -1.58575500   -4.88648600
F                 -4.38634800   -1.68385300   -5.43511900
F                 -3.79529000   -3.67534200   -4.83577000
F                 -4.16161100   -3.23814400   -6.92584700
C                 -1.88030800   -3.15144300   -9.26404600
C                 -2.06520500   -4.36443000   -9.96741700
C                 -2.33890500   -4.33672500  -11.34381700
C                 -2.42053100   -3.09180600  -11.97022300
C                 -2.23674600   -1.89111000  -11.24890300
C                 -1.96278500   -1.89831400   -9.87830900
C                 -1.70218100   -4.91896700   -7.91068600
H                 -2.48978800   -5.26382600  -11.90166400
H                 -2.64020800   -3.04114800  -13.03960500
H                 -2.32063900   -0.93488600  -11.77171000
H                 -1.83165900   -0.97421700   -9.31176200
N                 -1.93713500   -5.43686700   -9.09566500
N                 -1.65508600   -3.52986400   -7.94473100
C                 -1.50470300   -5.69622500   -6.65160600
H                 -0.56036700   -5.42826800   -6.15297500
H                 -2.31813700   -5.51118200   -5.93309800
H                 -1.48905600   -6.76681100   -6.89031000
H                  2.71656100   -2.62237700   -8.43523300
C                  2.32970800   -4.31723600  -10.04143400
O                  2.85281600   -3.11728100   -9.94611400
O                  2.30249100   -5.09261500   -9.02232400
O                  1.82272900   -4.67607400  -11.17649000
Cs                 1.51891900   -1.94658600  -12.28911700
Cs                 0.69279000   -7.25920100  -10.20913700

48
IN7
C                 -2.28680400   -1.57542900    2.31838100
C                 -1.62411000   -2.41434700    3.18069300
C                 -0.20926600   -2.27993900    3.35694700
C                  0.50085000   -1.28640100    2.61300300
C                 -0.19536000   -0.38492500    1.66863400
C                 -1.63047600   -0.54179100    1.58449200
H                 -0.01928000   -3.87276700    4.81879800
H                 -2.16433100   -3.18137900    3.74106300
C                  0.52200300   -3.11234400    4.24794700
C                  1.90048900   -1.16780700    2.78357400
C                  2.59094400   -1.99256600    3.66046000
C                  1.89163400   -2.97360200    4.39896700
H                  2.42780900   -0.40677500    2.20533200
H                  3.67214800   -1.88433000    3.78229600
H                  2.43359700   -3.62413300    5.09117900
H                 -3.36792600   -1.68928200    2.19601500
O                  0.46188000    0.43372400    0.96656800
C                 -2.40458700    0.28537200    0.66773500
C                 -2.19090500    1.61080200    0.45776300
C                 -2.66068800    2.50993900   -0.64435200
F                 -1.40508400    2.32278100    1.29889400
F                 -1.59713000    3.14339400   -1.20909400
F                 -3.47141900    3.49465000   -0.19478500
F                 -3.30557500    1.87419400   -1.62570300
C                 -3.32475700   -1.34509400   -0.99926100
C                 -4.64424000   -1.67027400   -1.39664000
C                 -4.85606400   -2.65379900   -2.37590400
C                 -3.73939300   -3.28097100   -2.92965700
C                 -2.43068300   -2.93994800   -2.52439200
C                 -2.19902100   -1.96350300   -1.55247100
C                 -4.84190500   -0.12373900    0.09028100
H                 -5.87012300   -2.91172000   -2.69003900
H                 -3.87669800   -4.05041100   -3.69364300
H                 -1.57942100   -3.45146400   -2.98106900
H                 -1.18829200   -1.69698500   -1.23843600
N                 -5.55408500   -0.89735200   -0.69324800
N                 -3.47155100   -0.34220000   -0.04627400
C                 -5.40908900    0.86628900    1.05433000
H                 -6.49382600    0.71217400    1.11278100
H                 -4.97410900    0.74686900    2.05868300
H                 -5.22236500    1.90381500    0.73722600
H                  5.06755300   -0.39917300    1.06278400
C                  4.13218300    0.86785100   -0.03448900
O                  4.73207800   -0.38349800    0.15335700
O                  4.15000600    1.64714400    0.93667500
O                  3.62349000    1.01918100   -1.16833600
Cs                 3.34082400   -1.78507600   -2.26584800
Cs                 1.51851100    2.99657000    0.07834800

48
TSIN7/16b′
C                  1.63338100   -2.96929300   -7.62516400
C                  2.67910700   -2.06859500   -7.53075100
C                  2.64928700   -1.01565400   -6.57019600
C                  1.51750700   -0.88523200   -5.68711800
C                  0.47525000   -1.86188200   -5.76304200
C                  0.51955400   -2.87472200   -6.75597300
H                  4.57520900   -0.16994400   -7.10779100
H                  3.54151300   -2.15053900   -8.19772400
C                  3.70804800   -0.06959100   -6.44811900
C                  1.48372600    0.18928300   -4.75333300
C                  2.52533200    1.09422900   -4.67490100
C                  3.65326400    0.95863600   -5.52687000
H                  0.61752500    0.28764000   -4.09564500
H                  2.48355800    1.90285800   -3.94053600
H                  4.47997900    1.67010700   -5.45069800
H                  1.65602100   -3.75953500   -8.38105800
O                 -0.58450300   -1.85392600   -4.97498200
C                 -0.77523400   -3.53791400   -6.81217800
C                 -1.47602700   -3.33512700   -5.62912000
C                 -2.97670800   -3.13696600   -5.55232100
F                 -1.11756100   -4.04460300   -4.46631400
F                 -3.32995400   -2.65210400   -4.34254900
F                 -3.66548500   -4.28625400   -5.72363700
F                 -3.41618900   -2.27091000   -6.47334000
C                 -1.72706100   -2.91495000   -9.07310100
C                 -2.31352000   -3.69796000  -10.09846900
C                 -2.73723400   -3.08673900  -11.28989600
C                 -2.56263700   -1.70831500  -11.42148200
C                 -1.98037200   -0.94247800  -10.38782700
C                 -1.55364700   -1.53243600   -9.19560300
C                 -1.84071800   -5.05974400   -8.50262000
H                 -3.19169000   -3.68247300  -12.08548100
H                 -2.88316500   -1.20871300  -12.33948900
H                 -1.86162700    0.13577600  -10.52346500
H                 -1.10705300   -0.94206600   -8.39400400
N                 -2.37121400   -5.02512700   -9.70523400
N                 -1.43343500   -3.81119200   -8.04847900
C                 -1.67432000   -6.29308100   -7.67864600
H                 -1.98893500   -7.16246700   -8.26994400
H                 -0.62612200   -6.42417700   -7.36673100
H                 -2.28127200   -6.24481500   -6.76151300
H                  1.60698500    2.21092000   -1.00350100
C                  0.16080600    1.03500400   -1.46920900
O                  0.80117100    2.27711400   -1.53853500
O                  0.70820100    0.15377100   -0.78268900
O                 -0.89763000    0.97725500   -2.13919600
Cs                -1.28379600    3.68266400   -3.43231400
Cs                -1.04632200   -2.12488800   -1.92664300

40
16b′
C                  1.18024500   -2.02677800    0.54219100
C                  2.48986900   -2.43497000    0.44937700
C                  3.55278100   -1.53252400    0.10020600
C                  3.27298400   -0.14868500   -0.16762500
C                  1.90898000    0.22050800   -0.05732400
C                  0.88342500   -0.65923400    0.28104600
H                  5.13072700   -3.01742200    0.20833400
H                  2.74844300   -3.47862800    0.64408900
C                  4.90175100   -1.96770400    0.00742200
C                  4.32232500    0.73970400   -0.51249200
C                  5.62184100    0.27449200   -0.59194600
C                  5.91256600   -1.08620500   -0.33057900
H                  4.09150200    1.78794000   -0.71278500
H                  6.43046500    0.95943000   -0.85781900
H                  6.94423100   -1.43990000   -0.39708700
H                  0.38576300   -2.72676200    0.80732700
O                  1.41443000    1.47229600   -0.26698800
C                 -0.31963800    0.13971900    0.27464200
C                  0.07428600    1.40832500   -0.06799200
C                 -0.66874400    2.69867800   -0.22386000
F                 -0.31998900    3.58648800    0.72483100
F                 -1.98914500    2.49755400   -0.13077500
F                 -0.41404900    3.27285200   -1.40983000
C                 -2.54894800   -0.78851800   -0.37422100
C                 -3.69876000   -1.10221300    0.39081700
C                 -4.83661500   -1.62204300   -0.24602400
C                 -4.78819600   -1.81027800   -1.62778200
C                 -3.63275500   -1.48949100   -2.37224000
C                 -2.48956800   -0.97188100   -1.75828000
C                 -2.25233800   -0.34810000    1.79834400
H                 -5.72980900   -1.86770300    0.33289600
H                 -5.66106300   -2.21303400   -2.14765000
H                 -3.63155800   -1.64922100   -3.45333100
H                 -1.59648400   -0.72183200   -2.33445900
N                 -3.47354300   -0.81523200    1.72810600
N                 -1.62731500   -0.30494000    0.55171900
C                 -1.56154700    0.10143700    3.04175300
H                 -2.23527200   -0.04615800    3.89467000
H                 -0.63475900   -0.46834700    3.21559400
H                 -1.28663400    1.16698600    2.98671900

36
TS1c′/IN1′
C                 -4.28504000   -1.80032500   -0.10875200
C                 -2.83539100   -1.34663900    0.08413300
C                 -2.60832500   -0.02160300   -0.60246500
C                 -3.65572500    0.92395900   -0.60718100
C                 -4.94096600    0.64911300    0.13069700
C                 -5.30232900   -0.74108500    0.35183000
H                 -0.57992800   -0.42442900   -1.22530400
H                 -4.43964200   -2.00947400   -1.18257000
H                 -2.62166600   -1.24434400    1.16495900
C                 -1.39613900    0.30377700   -1.22739100
C                 -3.47021200    2.16805800   -1.23111800
H                 -6.46666000   -0.71400000   -0.69152900
C                 -2.26459600    2.47690000   -1.86116300
C                 -1.22291800    1.54058500   -1.85584900
H                 -4.29142300    2.88744700   -1.20999600
H                 -2.13266100    3.44384400   -2.35349100
H                 -0.27348900    1.77374100   -2.34530100
H                 -2.13284400   -2.10029900   -0.30633500
H                 -4.43362100   -2.75634300    0.40538800
O                 -5.64623700    1.62477800    0.46499200
C                 -6.07576100   -1.00025500    1.59946100
C                 -6.55707200   -2.46993500    1.82896500
C                 -7.74530800   -2.63190400    2.82667900
F                 -7.23184700   -0.23809100    1.67273600
F                 -5.38873100   -0.67229900    2.75975500
F                 -6.96386700   -3.01853300    0.66177700
F                 -5.54117000   -3.21738000    2.31829300
F                 -7.87962900   -3.92703800    3.12845600
F                 -8.89006400   -2.21383600    2.28491100
F                 -7.52799600   -1.95881500    3.95666100
Cs                -8.60837900    2.05865300    0.01570400
C                 -7.17358100   -0.01919000   -2.48322800
O                 -7.96941600    0.68845200   -3.07828200
O                 -7.38552200   -0.53613000   -1.30414500
O                 -5.96099800   -0.33348500   -2.98665400
H                 -5.86994700    0.11397900   -3.84394100

39
Co-TS1c′/IN1′
C                 -4.32453100   -1.80370400   -0.13173400
C                 -2.86338600   -1.37861200    0.03253800
C                 -2.64653300   -0.00732100   -0.55649000
C                 -3.66321100    0.96158500   -0.39636700
C                 -4.87793300    0.61795900    0.37606800
C                 -5.31512000   -0.75927900    0.42869100
H                 -0.68227200   -0.38776300   -1.36463100
H                 -4.53316300   -1.94444300   -1.20519400
H                 -2.59672600   -1.36186700    1.10561400
C                 -1.47860200    0.35059900   -1.23974600
C                 -3.50121200    2.25565200   -0.92430500
H                 -6.33112300   -0.64498100   -0.49863500
C                 -2.33927200    2.59128900   -1.61593000
C                 -1.32542400    1.63631100   -1.76803100
H                 -4.30141000    2.98752000   -0.80031700
H                 -2.22084100    3.59203500   -2.03742900
H                 -0.41047500    1.89415900   -2.30749800
H                 -2.19384700   -2.10813300   -0.44784400
H                 -4.47014700   -2.78145900    0.33867300
O                 -5.56387800    1.54812200    0.90234500
C                 -6.09700200   -1.10232100    1.67897100
C                 -6.59266800   -2.58005600    1.79226000
C                 -7.77490700   -2.80056200    2.78680200
F                 -7.23419000   -0.33369400    1.78750200
F                 -5.38415100   -0.86196800    2.82575700
F                 -7.00901200   -3.02294500    0.58684600
F                 -5.57858100   -3.36758600    2.21266700
F                 -7.91864400   -4.11035600    2.99955000
F                 -8.91711700   -2.33193900    2.28514400
F                 -7.53583300   -2.20608300    3.95594400
Cs                -8.71088800    2.08343500   -0.06217400
C                 -7.14736700    0.00277100   -2.39701100
O                 -7.91413600    0.73554900   -3.01184900
O                 -7.34221700   -0.44089800   -1.19844200
O                 -5.96929700   -0.40259700   -2.93599100
H                 -5.89691000   -0.00338400   -3.81813300
Co                -5.30208700    3.07422700    2.14906400
Br                -3.34285900    2.79249300    3.50493600
Br                -6.54287600    5.00174500    1.33408000

52
TSIN2/IN3′
C                 -2.26680000   -2.22481700    0.70027500
C                 -1.66638700   -0.95702200    1.30980000
C                 -1.45180300    0.10839800    0.26309800
C                 -2.34091000    0.18376100   -0.83031300
C                 -3.49821700   -0.77607500   -0.99108300
C                 -3.51356600   -1.91476000   -0.11606800
H                  0.28111100    0.98678200    1.20635100
H                 -1.49997100   -2.71055000    0.06270700
H                 -2.35647100   -0.56661500    2.08211800
C                 -0.41116000    1.04382300    0.36111800
C                 -2.17351500    1.19482000   -1.79127900
C                 -1.13417100    2.11878600   -1.68603900
C                 -0.24807600    2.04156200   -0.60408800
H                 -2.88388900    1.23290400   -2.61928300
H                 -1.01088800    2.89734800   -2.44349100
H                  0.57246200    2.75843300   -0.51336000
H                 -0.71793200   -1.18180000    1.82331200
H                 -2.49576300   -2.93855000    1.50257600
O                 -4.35129200   -0.52686500   -1.86700800
C                 -4.55916200   -2.86127600   -0.08694500
C                 -6.01278800   -2.51252000   -0.52078100
C                 -7.13196400   -3.40605500    0.10865900
F                 -4.64937100   -3.54947800    1.09743000
F                 -6.32882000   -1.26000600   -0.11490500
F                 -6.19728300   -2.59620800   -1.85262100
F                 -8.30244400   -3.04473200   -0.42910800
F                 -7.21680300   -3.23573500    1.42713900
F                 -6.94902500   -4.70435400   -0.14990600
Cs                -0.75500600  -11.64487600   -4.74617300
C                 -2.28444600   -9.57824200   -2.26010200
O                 -2.01440800  -10.91238400   -1.96909300
O                 -1.97960600   -9.22408800   -3.41114400
O                 -2.79637200   -8.91457300   -1.32465400
C                 -3.75157200   -4.29180600   -2.44102000
C                 -3.26178400   -5.57151000   -2.78869300
C                 -2.74265700   -5.86487900   -4.05604400
C                 -2.71772500   -4.82126500   -4.97849300
C                 -3.19796400   -3.53628600   -4.64073200
C                 -3.72044800   -3.24705100   -3.37994700
C                 -3.96542400   -5.61846900   -0.69156200
H                 -2.38171400   -6.87093400   -4.27979600
H                 -2.32086600   -4.99800900   -5.98142100
H                 -3.16127100   -2.74285000   -5.39178800
H                 -4.09083100   -2.25213700   -3.12865300
N                 -3.41589500   -6.36224300   -1.66877600
H                 -3.14650500   -7.39275300   -1.57284900
N                 -4.19851900   -4.36364100   -1.12123600
C                 -4.22451700   -6.21487600    0.65376700
H                 -5.26146800   -6.04928900    0.97045100
H                 -4.02578000   -7.29344200    0.60610100
H                 -3.56829500   -5.76894900    1.41507600
H                 -2.29042300  -11.06833700   -1.05284600

55
Co-TSIN2/IN3′
C                 -2.38079000   -2.15707400    0.90926500
C                 -1.77992200   -0.84004000    1.40295000
C                 -1.52751300    0.10149700    0.25340000
C                 -2.41886300    0.09675800   -0.84564800
C                 -3.59809700   -0.80815300   -0.85043800
C                 -3.61570700   -1.90605300    0.06030700
H                  0.24388100    0.99980300    1.09383200
H                 -1.62532000   -2.70451500    0.31371400
H                 -2.47922900   -0.36580700    2.11680900
C                 -0.44402000    0.98816700    0.24417600
C                 -2.18605200    0.95486100   -1.93786900
C                 -1.09680600    1.82355400   -1.93637100
C                 -0.22887700    1.84626300   -0.83762000
H                 -2.84605100    0.91534800   -2.80559400
H                 -0.91859800    2.47798000   -2.79269100
H                  0.62656700    2.52650300   -0.82952300
H                 -0.84546500   -1.02465700    1.95379600
H                 -2.62748700   -2.79529400    1.76642500
O                 -4.54499400   -0.60528500   -1.67129700
C                 -4.66990900   -2.82315600    0.13831800
C                 -6.13272600   -2.55266400   -0.29771900
C                 -7.20400100   -3.48891700    0.35247800
F                 -4.68699700   -3.57534500    1.25597300
F                 -6.48934500   -1.30578800    0.10331300
F                 -6.32030100   -2.64191300   -1.62532800
F                 -8.39499700   -3.16755300   -0.16045900
F                 -7.25972300   -3.31720800    1.67197900
F                 -6.97538100   -4.77617900    0.08904300
Cs                -0.71970300  -11.62737800   -4.83000000
C                 -2.13306600   -9.57954400   -2.26418100
O                 -1.81144300  -10.90635600   -1.98633400
O                 -1.89665600   -9.22106000   -3.43028300
O                 -2.61435600   -8.92852800   -1.30505000
C                 -3.85426500   -4.35561800   -2.40062400
C                 -3.29108800   -5.60448300   -2.76213700
C                 -2.78917200   -5.86809900   -4.04293100
C                 -2.85725100   -4.83013600   -4.97044200
C                 -3.41272700   -3.57836000   -4.62489700
C                 -3.91712400   -3.32101000   -3.35019000
C                 -3.94639400   -5.67651300   -0.65272900
H                 -2.37289200   -6.85043700   -4.27626800
H                 -2.47724000   -4.98653200   -5.98325800
H                 -3.45473600   -2.78582300   -5.37653000
H                 -4.34683100   -2.35135500   -3.10497800
N                 -3.37148700   -6.39835000   -1.63790600
H                 -3.04769400   -7.40908200   -1.54669000
N                 -4.26425800   -4.44405200   -1.07316200
C                 -4.15000100   -6.27356700    0.70253300
H                 -5.18810200   -6.15301300    1.03712300
H                 -3.90337000   -7.34270600    0.66534600
H                 -3.50120800   -5.79076900    1.44828700
Co                -5.72597300    0.70814600   -2.53473300
Br                -5.35272700    0.70127700   -4.92467600
Br                -6.42716800    2.55867900   -1.17190700
H                 -2.03841500  -11.06774900   -1.05769000

55
Co-TSIN2/IN3
C                 -1.65939000    3.13712000   -0.04129700
C                 -2.72601100    4.14768500   -0.46619800
C                 -3.65366900    3.55741400   -1.49642300
C                 -3.97545100    2.18069900   -1.42663300
C                 -3.41967600    1.33541100   -0.34258500
C                 -2.28630700    1.82709900    0.39783700
H                 -3.98100700    5.39873900   -2.57048700
H                 -0.97530100    2.94480200   -0.88935800
H                 -3.31296900    4.45368900    0.41979600
C                 -4.22087600    4.33369600   -2.51431900
C                 -4.83232700    1.61141800   -2.38950000
C                 -5.37918700    2.39545700   -3.40150600
C                 -5.07834000    3.76262100   -3.45810200
H                 -5.04236500    0.54167300   -2.35803100
H                 -6.03361100    1.94390100   -4.15041800
H                 -5.50536800    4.38400700   -4.24932100
H                 -2.25496500    5.06056400   -0.86006100
H                 -1.04775300    3.55701100    0.76643200
O                 -3.92455400    0.20573800   -0.09700900
C                 -1.68319500    1.11451400    1.41619900
C                 -2.28436900   -0.04549400    2.23408900
C                 -1.56247200   -0.33955100    3.58926200
F                 -0.79751000    1.78406300    2.16647900
F                 -3.55553900    0.28393600    2.59973100
F                 -2.33563100   -1.21306200    1.57333000
F                 -2.18531700   -1.37161200    4.16907900
F                 -1.64340800    0.70724400    4.41163200
F                 -0.28368900   -0.66919700    3.42723800
Cs                 7.75120600    2.78975700   -0.13151400
C                  5.61139300    0.18390800   -0.18597600
O                  6.83834100   -0.12272300   -0.15991500
O                  5.12837800    1.33594500   -0.07162500
O                  4.75918800   -0.87076500   -0.35358600
Cs                 6.80123000   -3.13180400   -0.28273500
C                 -0.10297300   -0.86102900   -0.65295900
C                  1.21197900   -1.08409400   -1.16753900
C                  1.41600400   -1.85335600   -2.32659600
C                  0.29827800   -2.39271400   -2.96491800
C                 -1.00220700   -2.17480500   -2.45703300
C                 -1.22044000   -1.41509800   -1.30582900
C                  1.35673000    0.13535400    0.60478700
H                  2.42531100   -2.02020000   -2.71401400
H                  0.42811800   -2.99373000   -3.86955600
H                 -1.86118300   -2.61359000   -2.97306200
H                 -2.23021800   -1.26534500   -0.92467500
N                  2.11088500   -0.44279300   -0.34662600
H                  3.77950500   -0.58771200   -0.35704200
N                  0.02530800   -0.08888500    0.48317000
C                  1.98992700    0.94988900    1.69406000
H                  1.77399700    0.52976300    2.68819300
H                  3.07570100    0.97973000    1.53374800
H                  1.60920000    1.98276900    1.69495400
Co                -5.49340700   -0.96908700    0.09473700
Br                -5.43285000   -2.78455500   -1.48880200
Br                -7.53423300    0.02137800    0.87107600

51
Co-TSIN7/16b'
C                 -0.46187500    1.92358600   -2.50465700
C                  0.45794400    2.86719000   -2.92249200
C                  1.82695700    2.77101700   -2.53514600
C                  2.25997100    1.68472000   -1.69330700
C                  1.30203300    0.69061400   -1.31161900
C                 -0.05762200    0.83642500   -1.69275700
H                  2.47953000    4.54332500   -3.60550800
H                  0.14563700    3.70154100   -3.55594200
C                  2.80023000    3.72205700   -2.95772900
C                  3.62576200    1.61155500   -1.29887000
C                  4.53783700    2.55972100   -1.72272600
C                  4.12129200    3.62289100   -2.56592000
H                  3.94793600    0.78855000   -0.65749500
H                  5.58540400    2.47394100   -1.42271500
H                  4.85046800    4.36236200   -2.90778000
H                 -1.51274600    2.01438100   -2.79368700
O                  1.60438600   -0.36250100   -0.57815400
C                 -0.85709200   -0.13636900   -0.96464000
C                 -0.07043700   -1.18452600   -0.50360300
C                 -0.28189700   -1.87780700    0.82795900
F                  0.39383900   -2.15995500   -1.39370300
F                  0.79055700   -2.62837000    1.14981700
F                 -1.34858700   -2.70578900    0.81593500
F                 -0.47261300   -1.00027900    1.82090500
C                 -2.30747900    1.25313000    0.58212200
C                 -3.68311400    1.21836500    0.88561700
C                 -4.23687200    2.12976600    1.79643800
C                 -3.37746100    3.06209500    2.37663200
C                 -2.00034600    3.08721800    2.06686600
C                 -1.44015300    2.18120000    1.16599700
C                 -3.29717900   -0.38617200   -0.55451700
H                 -5.29847700    2.09637300    2.04857900
H                 -3.77650200    3.78671700    3.09046900
H                 -1.35865200    3.83064300    2.54584000
H                 -0.37623600    2.19061700    0.92775300
N                 -4.26783700    0.18090500    0.16219500
N                 -2.08870000    0.21674300   -0.33124900
C                 -3.46842500   -1.53871100   -1.48140900
H                 -4.40943500   -1.44584900   -2.04124500
H                 -2.62627400   -1.58641800   -2.18352100
H                 -3.49244200   -2.48603200   -0.91907900
H                  7.67637100    0.14381500   -1.43093600
C                  6.23347500   -0.82687800   -0.61568100
O                  7.22001600    0.16398500   -0.57574800
O                  6.14441000   -1.49384200   -1.66222700
O                  5.55005100   -0.89932500    0.43321100
Cs                 6.70084400    1.12722000    2.36522300
Cs                 3.47814100   -2.82026100   -0.87122200
Co                -6.23981000   -0.30016200    0.16283900
Br                -7.46473400    0.46429100   -1.77660800
Br                -7.30329600   -0.59055900    2.31344700

48
TSIN7/16b′′
C                 -1.62187800    2.16100500   -1.84789800
C                 -0.89093700    3.33471000   -1.83540600
C                  0.34762100    3.41417600   -1.13432700
C                  0.84955900    2.25812600   -0.43392600
C                  0.11178400    1.03568100   -0.51812900
C                 -1.14073500    1.00654300   -1.18387000
H                  0.74584000    5.48920500   -1.63108900
H                 -1.26002100    4.22200500   -2.35665300
C                  1.11595200    4.61329200   -1.08991400
C                  2.06464000    2.36795200    0.30011600
C                  2.77068400    3.55454800    0.33563700
C                  2.29653200    4.68728000   -0.37654800
H                  2.42786900    1.49371500    0.84299300
H                  3.70196400    3.61810700    0.90465800
H                  2.86725300    5.61947500   -0.35607800
H                 -2.58476600    2.11830400   -2.36479100
O                  0.50147100   -0.09284300    0.05032000
C                 -1.82096200   -0.23643600   -0.85530100
C                 -0.91109300   -1.18629600   -0.40759700
C                 -1.20516300   -2.19272600    0.68707900
F                 -0.07523100   -1.85453400   -1.33065300
F                 -0.06180100   -2.76396000    1.12597000
F                 -2.00392700   -3.19916900    0.27196100
F                 -1.79822000   -1.62507300    1.74334300
C                 -3.84085500    0.45708500    0.50151000
C                 -5.21102900    0.11039000    0.39882700
C                 -6.14446500    0.67893900    1.28086000
C                 -5.67982400    1.57816800    2.24176300
C                 -4.31004000    1.90865900    2.33315700
C                 -3.36686500    1.35300200    1.46529600
C                 -4.19697600   -1.00022500   -1.13853700
H                 -7.20300300    0.41659400    1.21001300
H                 -6.38625000    2.03525100    2.93969100
H                 -3.98045000    2.61404100    3.10052600
H                 -2.30730000    1.60347100    1.53708800
N                 -5.39234200   -0.80095800   -0.62892500
N                 -3.20096500   -0.27431100   -0.49613100
C                 -3.89923700   -1.90351200   -2.28880600
H                 -4.84240200   -2.30635100   -2.67939500
H                 -3.37311500   -1.36403800   -3.09220100
H                 -3.25208000   -2.73958900   -1.98219500
H                  6.55591100    1.80584400    0.58761500
C                  5.26457200    0.47061300    0.93285500
O                  5.94744600    1.55277700    1.30315600
O                  5.37002300   -0.11126600   -0.12026100
O                  4.40358500    0.07473400    1.87298900
Cs                 2.85081000   -2.09066600   -0.30510800
H                  4.43387800    0.65904400    2.64987100
